# Supplementary material for: Efficacy of mefloquine and its enantiomers in a murine model of Mycobacterium avium infection
Source: PLoS One. 2024 Sep 30;19(9):e0311167. doi: 10.1371/journal.pone.0311167 (PMC11441642; doi:10.1371/journal.pone.0311167)
Supplement: S1 File — (XLSX) [file pone.0311167.s001.xlsx]

## Sheet: Sheet1
Infectious dose	Log CFU
	10.2028
D-27 Group/Mouse	Log CFU
Untreated M1	6.06633
Untreated M2	6.34292
Untreated M3	6.10551
Untreated M4	6.30643
Untreated M5	6.38066
D0 Group/Mouse	Log CFU
Untreated M1	6.65321
Untreated M2	6.98565
Untreated M3	6.57403
Untreated M4	6.50515
Untreated M5	7.24613
M1 Group/Mouse	Log CFU
Untreated M1	8.57921
Untreated M2	8.15458
Untreated M3	7.41497
Untreated M4	8.64714
Untreated M5	8.07828
CLR-RIF-EMB M1	6.37566
CLR-RIF-EMB M2	7.16212
CLR-RIF-EMB M3	7.13751
CLR-RIF-EMB M4	6.98453
MFQ-CLR-EMB M1	7.18398
MFQ-CLR-EMB M2	7.0463
MFQ-CLR-EMB M3	6.36173
MFQ-CLR-EMB M4	7.21152
MFQ-CLR-EMB M5	7.17319
(+)EMQ-CLR-EMB M1	6.69897
(+)EMQ-CLR-EMB M2	6.67669
(+)EMQ-CLR-EMB M3	6.51521
(+)EMQ-CLR-EMB M4	7.11561
(-)EMQ-CLR-EMB M1	7.08636
(-)EMQ-CLR-EMB M2	6.81291
(-)EMQ-CLR-EMB M3	6.54095
(-)EMQ-CLR-EMB M4	7.21085
(-)EMQ-CLR-EMB M5	6.82607
M2 Group/Mouse	Log CFU
Untreated M1	8.84819
Untreated M2	9.45864
Untreated M3	9.97543
Untreated M4	8.37107
Untreated M5	8.75967
CLR-RIF-EMB M1	6.04139
CLR-RIF-EMB M2	6.58263
CLR-RIF-EMB M3	5.43056
CLR-RIF-EMB M4	6.58827
CLR-RIF-EMB M5	4.7097
MFQ-CLR-EMB M1	5.09778
MFQ-CLR-EMB M2	4.99012
MFQ-CLR-EMB M3	5.52602
MFQ-CLR-EMB M4	6.27875
MFQ-CLR-EMB M5	5.41498
(+)EMQ-CLR-EMB M1	5.75967
(+)EMQ-CLR-EMB M2	5.42773
(+)EMQ-CLR-EMB M3	4.99892
(+)EMQ-CLR-EMB M4	5.20276
(+)EMQ-CLR-EMB M5	4.86481
(-)EMQ-CLR-EMB M1	5.09079
(-)EMQ-CLR-EMB M2	5.60879
(-)EMQ-CLR-EMB M3	5.42611
(-)EMQ-CLR-EMB M4	6.32222
(-)EMQ-CLR-EMB M5	5.30049
M3 Group/Mouse	Log CFU
Untreated M1	7.30103
Untreated M2	7.24304
Untreated M3	7.24304
Untreated M4	6.69897
Untreated M5	7.24304
M3 Group/Mouse	Log CFU
Untreated M1	7.19451
Untreated M2	6.6721
Untreated M3	6.29003
Untreated M4	6.32222
Untreated M5	6.36173
M3 Group/Mouse	Log CFU
CLR-RIF-EMB M1	5.14613
CLR-RIF-EMB M2	5.34242
CLR-RIF-EMB M3	4.42326
CLR-RIF-EMB M4	4.37109
CLR-RIF-EMB M5	4.92169
MFQ-CLR-EMB M1	4.86629
MFQ-CLR-EMB M2	4.38918
MFQ-CLR-EMB M3	4.98453
MFQ-CLR-EMB M4	4.54097
MFQ-CLR-EMB M5	4.84043
(+)EMQ-CLR-EMB M1	4.15385
(+)EMQ-CLR-EMB M2	4.38023
(+)EMQ-CLR-EMB M3	4.20415
(+)EMQ-CLR-EMB M4	4.59108
(+)EMQ-CLR-EMB M5	4.85734
(-)EMQ-CLR-EMB M1	4.64837
(-)EMQ-CLR-EMB M2	4.67441
(-)EMQ-CLR-EMB M3	5.14613
(-)EMQ-CLR-EMB M4	4.82608
(-)EMQ-CLR-EMB M5	4.85126
